# Supplementary material for: Mesenchymal/non-epithelial mimickers of neuroendocrine neoplasms with a focus on fusion gene-associated and SWI/SNF-deficient tumors
Source: Virchows Arch. 2021 Aug 5;479(6):1209–19. doi: 10.1007/s00428-021-03156-9 (PMC8724147; doi:10.1007/s00428-021-03156-9)
Supplement: Supplementary file 3 — Supplementary Tables 1-3 (XLSX 24 KB) [file 428_2021_3156_MOESM3_ESM.xlsx]

## Sheet: List
List of Supplementary Tables:
Supplemental Table 1: Clinicopathological data in 2069 patients with neuroendocrine marker expressing lesions
Supplemental Table 2: Important immunohistochemical antibodies and staining protocols
Supplemental Table 3. Clinical characteristics and concordance of referal and original diagnosis of 31 mesenchymal neoplasms with neuroendocrine features

## Sheet: sTable 1
	Supplmental Table 1: Clinicopathological data in 2069 patients with neuroendocrine marker expressing neoplasms
			N (%)		[%]	Sexa	Age	Type of specimens		Source of origin		SYN and CgA expression
								N (%)		N (%)
						M : F (%)	Median (range)	Surgical specimens	Biopsy specimens	Primary site	Metastaic site	% of both positivity	N of both examined
	Total		2069 (100)			49 : 51	61 (0-97)	1254 (61)	800 (39)	1478 (72)	588 (29)	85	1672
	NEN		1705 (82)		［100］
		NET		1168	[69]	47 : 53	60 (8-92)	688 (59)	477 (41)b	831 (71)	336 (29)	95	884
		NEC/MiNEN		392	[23]	57 : 43	66 (14-97)	179 (46)	210 (54)	230 (59)	161 (41)	79	342
		Ectodermal NEN		145	[9]	44 : 56	58 (12-86)	131 (92)	11 (8)	137 (95)	7 (5)	98	123
	Non-NEN		364 (17)		[100]
		Mesenchymal neoplasm		31	[9]	60 : 40	58 (22-80)	21 (75)	7 (25)	19 (61)	12 (39)	42	26
		Carcinomas		139	[38]	50 : 50	64 (16-93)	92 (66)	47 (34)	105 (76)	34 (24)	76	124
		Acinar cell carcinoma		76	[21]	80 : 20	67 (10-85)	43 (57)	32 (43)	52 (68)	24 (32)	81	59
		Solid-pseudopapillary neoplasm		25	[7]	16 : 84	36 (13-60)	20 (80)	5 (20)	25 (100)	0	1	19
		Adrenocortical neoplasm		93	[26]	35 : 65	57 (16-87)	80 (88)	11 (12)	79 (85)	14 (15)	3 c	65
	Footnote: Abbreviation: NE neuroendocrine, NET neuroendocrine tumor, NEC/MiNEN neuroendocrine carcinoma/mixed neuroendocrine, NEN neuroendocrine neoplasm, SYN synaptophysin, CgA chromogranin A, Data missing in a) 8 patients, b) 1 case were cytology specimens, c) 2 adrenocortical tumors with chromogranin A positive medullary component

## Sheet: sTable 2
	Supplemental Table 2: Important immunohistochemical antibodies and staining protocols
	Primary antibody	Source	Clone	Host	Antibody Dilution
	Synaptophysin	Ventana/Roche, Arizona, USA	MQR40	Rabbit, monoclonal	1:1
	Chromogranin A	ThemoFisher, Waltham,USA	LK2H10	Mouse, monoclonal	1:500
	ISNM1	BioSB, Santa Barbara, USA	BSB-123	Mouse, monoclonal	1:50
	Ki67	Dako, Glostrup, Denmark	MIB1	Mouse, monoclonal	1:50
	CD99	Ventana/Roche, Arizona, USA	O13	Mouse, monoclonal	1:1
	WT1	Cell Marque, California, USA	6F H2	Mouse, monoclonal	1:1
	TFE3	DCS, Hamburg, Germany	DCM37	Rabbit, monoclonal	1:250
	TLE1	Cell Marque, California, USA	1F5	Mouse, monoclonal	1:25
	Desmin	DCS, Hamburg, Germany	33	Mouse, monoclonal	1:100
	STAT6	Santa Cruz Biochemistry, Texas, USA	EP325	Rabbit, monoclonal	1:1000
	S100	Dako, Glostrup, Denmark		Rabbit, polyclonal	1 : 6000
	HMB45	Cell Marque, California, USA	HMB-45	Mouse, monoclonal	1:200
	Melan A	Cell Marque, California, USA	A103	Mouse, monoclonal	1:200
	Brachyuri	BD Bioscience, San Jose, USA	X1A02	Mouse, monoclonal	1:25
	SMARCB1 (INI1)	BD Bioscience, San Jose, USA	25/BAF47	Mouse, monoclonal	1:500
	SMARCA2	Atlas Antibodies AB, Stockholm, Sweden		Rabbit, polyclonal	1 : 100
	SMARCA4	Abcam, Cambridge, UK	EPNCIR111A	Rabbit, monoclonal	1 : 100
	Footnote:: Abbreviations: ISNM1 insulinoma associated protein 1, CK cytokeratin, SSTR2A somatostatin receptor type 2A
	SDHB	Sigma-Aldrich		poly	1:200

## Sheet: sTable 3
	Supplemental Table 3. Clinical characteristics and concordance of referal and original diagnosis of 31 mesenchymal neoplasms with neuroendocrine features
	Final Diagnosis	N (%)	Sex	Age	Source of tissue (N)	Diagnosis of referring institution		N
	Total	31 (100)					Total	24 a
			M : F (%)	Median (range)		Consistent with final diagnosis		2
						Inconsistent		22
	Ewing sarcoma	6 (19)	4 : 2	53 (22-75)	P: Pancreas (3), Lung (1), Soft tissue of the thigh (1) M: Liver (1)	Consistent with final diagnosis		1
						Inconsistent	NEC (2), AC (1)	3
	Clear cell sarcoma of gastrointestinal tract	5 (16)	2 : 3	43 (22-56)	P: Small intestine (2) M: Liver (3)	Consistent with final diagnosis		0
						Inconsistent	NET (2), NEC (2), Melanoma (1)	5
	Desmoplastic small round cell tumor	1 (3)	1 : 0	36	M: Liver	Consistent with final diagnosis		0
						Inconsistent	NEC	1
	Epithelioid neoplasm with FUS-CREM gene fusion	1 (3)	0 : 1	32	P: Abdominal soft tissue	Consistent with final diagnosis		0
						Inconsistent	Germ cell tumor	1
	Synovial sarcoma	2 (6)	0 : 2	52 (46-57)	P: Mediastinum (1), Soft tissue of the thigh (1)	Consistent with final diagnosis		1
						Inconsistent		0
	Alveolar soft part sarcoma	2 (6)	1 : 1	23 (23-25)	P: Abdominal soft tissue, M: Abdominal soft tissue	Consistent with final diagnosis		0
						Inconsistent	Synovial sarcoma	1
	Solitary fibrous tumor, malignant	1 (3)	0 : 1	77	P: Abdominal soft tissue	Consistent with final diagnosis		0
						Inconsistent	NEC	1
	Epithelioid sarcoma	1 (3)	1 : 0	60	P: Soft tissue of the thigh	Consistent with final diagnosis		0
						Inconsistent	NEC	1
	SMARCB1 deficient neoplasm	3 (10)	1 : 2	61 (36-69)	P: Pancreas (2) M: Liver (1)	Consistent with final diagnosis		0
						Inconsistent	NEC (2), ITPN (1)	3
	SMARCA4 deficient neoplasm	3 (10)	3 : 0	67 (66-80)	M: Lymph node (2)	Consistent with final diagnosis		0
						Inconsistent	NEC	3
	Melanoma	3 (10)	3 : 0	71 (71-77)	M: Pancreas (1), Liver (1), Duodenum (1)	Consistent with final diagnosis		0
						Inconsistent	NEC (1), AdC (1)	2
	Sclerosing epithelioid mesenchymal neoplasm	2 (7)	1 : 1	59 (52-65)	P: Pancreas	Consistent with final diagnosis		0
						Inconsistent		0
	Chordoma	1 (3)	1 : 0	62	P: Presacral	Consistent with final diagnosis		0
						Inconsistent	NET	1
	Footnote: Abbreviations: NET neuroendocrine tumor, NEC neuroendocrine carcinoma, AC adrenocortical carcinoma, AdC adenocarcinoma, ITPN intraductal tubullo-papillary neoplasm, P primary, M metastase. a) not available in 2 lesions.
